# Supplementary material for: Metallomic Analysis of Vitreous Humor of the Human Eye—A Post-Mortem Multielemental Study
Source: Int J Mol Sci. 2026 Mar 10;27(6):2527. doi: 10.3390/ijms27062527 (PMC13026291; doi:10.3390/ijms27062527)
Supplement: Supplementary file 1 [file ijms-27-02527-s001.zip]

Archive with 7 entries (7 files):
- Supplementary 1.pdf
- Supplementary 2.pdf
- Supplementary 3.pdf
- Supplementary 4.pdf
- Supplementary 5.xlsx
- Supplementary 6.pdf
- Supplementary 7.pdf
