# Supplementary material for: Metallomic Analysis of Vitreous Humor of the Human Eye—A Post-Mortem Multielemental Study
Source: Int J Mol Sci. 2026 Mar 10;27(6):2527. doi: 10.3390/ijms27062527 (PMC13026291; doi:10.3390/ijms27062527)
Supplement: Supplementary file 1 [file ijms-27-02527-s001.zip › Supplementary 5.xlsx]

## Sheet: Arkusz1
Sample number	Height	Height (in meters)	Weight	BMI	BMI - classification	Cause of death	Medical Information	Alcoholism	Sex	Age	Alcohol - blood	Alcohol - urine	Alcohol - vitreous body	Sample Name2	Be Conc. [ ppb ]	Be Conc. RSD	Na Conc. [ ppm ]	Na Conc. RSD	Mg Conc. [ ppm ]	Mg Conc. RSD	Al Conc. [ ppb ]	Al. Conc. RSD	P Conc. [ ppm ]	P Conc. RSD	K Conc. [ ppm ]	K Conc. RSD	Ca Conc. [ ppm ]	Ca Conc. RSD	Ti Conc. [ ppb ]	Ti Conc. RSD	V Conc. [ ppb ]	V Conc. RSD	Cr Conc. [ ppb ]	Cr Conc. RSD	Mn Conc. [ ppb ]	Mn Conc. RSD	Fe Conc. [ ppb ]	Fe Conc. RSD	Co Conc. [ ppb ]	Co Conc. RSD	Ni Conc. [ ppb ]	Ni Conc. RSD	Cu Conc. [ ppb ]	Cu Conc. RSD	Zn Conc. [ ppb ]	Zn Conc. RSD	Ga Conc. [ ppb ]	Ga Conc. RSD	Rb Conc. [ ppb ]
1	165	1.65	57	20.9366	Normal	Suicide	No information	No information	F	17	0		0	76	0		2795.88	4.81652	20.9378	2.61818	4.06495	39.762	51.6988	1.95322	456.419	1.94379	28.8275	3.68432	0.249847	64.7174	0.0633506	72.4944	0		1.26293	23.5415	62.1069	3.33708	0.01157	151.228	0		5.55215	8.36988	41.2536	812.395	0		525.663
2	163	1.63	48	18.0662	Underweight	Sudden	During an alcohol binge	YES	F	23	0.63			146	0		2494.28	3.07504	15.9768	1.19541	0		39.9738	3.61325	491.839	1.65047	25.936	1.62019	0.520708	160.718	0.162894	78.5913	0		0		74.015	3.98667	0		0		0		0		0		877.164
3	170	1.7	63	21.7993	Normal	Sudden	Turner syndrome with continuous administration of growth hormone and Femoston; degenerative changes	NO	F	37	0			150	0		2701.29	0.440259	20.6475	1.01971	71.3825	11.7379	75.3277	2.16072	563.269	1.29449	56.2387	1.138	2.01584	63.5997	0.246385	128.46	0		0.538362	77.2137	91.8692	5.0714	0.0425484	99.737	0		2.22786	63.2598	0		0		944.494
4	155	1.55	42	17.4818	Underweight	Sudden	Pneumonia and pleuritis; advanced atherosclerosis of the coronary arteries and aorta; fatty degeneration of the liver and pancreas; submucosal gastric hemorrhages; cachexia	NO	F	80				162	0		2892.74	3.06237	25.3777	2.7328	199.219	9.16548	119.248	3.08578	619.54	2.8042	86.6716	2.59676	1.07589	49.1334	0.224348	3.40733	0.16803	76.0649	1.22333	23.1349	146.255	2.6518	0.121605	26.5427	0.524802	57.9498	16.5794	1.53779	0		0		563.574
5	164	1.64	68	25.2826	Overweight	Suicide	Mild atherosclerosis of cerebral and coronary arteries; slight dilation of the aortic arch; moderately advanced hepatic steatosis	NO	M	38	0.86			73	0		2394.1	1.83861	23.2467	1.2385	1.79507	395.488	98.1154	0.469067	492.079	4.38666	55.1137	2.2238	1.51915	67.2033	0.17586	48.5615	0		1.57247	14.996	157.6	3.00087	0.0755255	51.36	0		17.8711	3.13285	0		0		646.879
6	168	1.68	84	29.7619	Overweight	Sudden	Severe atherosclerosis of the coronary arteries; calcified atrioventricular valves; myocardial hypertrophy; dilated aortic arch; advanced atherosclerosis of the abdominal aorta; hepatic steatosis; acute gastritis	YES	M	59	5.37			77	0		2899.99	3.61748	23.4924	1.49112	42.3938	23.7806	138.355	0.574904	735.089	1.76498	59.09	0.233822	0.790457	65.5316	0.325097	12.6848	0		10.8109	5.6305	924.137	4.01987	0.091653	7.59328	5.29197	9.39868	42.3649	2.31664	1498.81	11.1642	0		887.731
7	167	1.67	64	22.9481	Normal	Accident	Generalized atherosclerosis; myocardial fibrosis; history of smoking	NO	M	83	0			85	0		2863.21	3.9862	16.7539	2.97166	121.804	21.7851	71.2441	6.89752	544.282	2.35167	39.0504	3.85072	5.03402	17.0216	1.69801	27.9316	0.0471071	2159.67	0.105494	1039.25	1941.69	1.70231	0.087088	23.6808	0		51.6562	6.75022	0		0		720.47
8	180	1.8	93	28.7037	Overweight	Suicide	Acute gastritis; early-stage hepatic steatosis; mild aortic atherosclerosis	NO	M	29			0	C.123	0		2485.42	3.00932	17.348	2.54715	48.6167	41.9255	26.1385	3.11015	394.779	2.53516	51.4346	1.06579	1.19969	73.5627	0.729931	33.766	0		0		55.9442	2.66499	0.0024764	364.078	0		0		0		0		519.873
9	178	1.78	67	21.1463	Normal	Accident	No information	NO	M	66	0.42		0.22	106	0		3035.39	1.70399	26.4487	0.845053	22.4142	27.9946	117.625	1.16944	667.555	2.51251	60.1065	0.1006	2.68944	4.98074	0.354835	14.6563	0		1.67953	6.38933	578.955	0.85952	0.0643525	46.208	0		34.5845	1.39092	378.997	51.3191	0		1149.45
10	187	1.87	69	19.7318	Normal	Sudden	History of smoking	YES	M	26	0.82			157JB	0		2555.34	3.9324	26.8865	1.36005	81.3933	23.0885	167.115	1.7507	729.489	2.05087	58.2074	1.7563	3.97835	6.09391	1.34061	16.9535	17.0289	6.14545	8.64994	6.04626	700.123	1.99347	0.187366	26.7684	0		48.0908	0.961316	1251.01	25.3021	0		993.745
11	170	1.7	68	23.5294	Normal	Sudden	Liver failure; ascites; necroinflammatory changes in the pancreas; cachexia; pneumonia with pleural effusion; pancreatitis; atherosclerosis of the coronary arteries and aorta	YES	F	29				112	0		3420.9	7.39751	28.1567	6.14179	11.7603	62.951	73.7854	5.97401	560.163	9.41997	65.2869	7.10498	0.595364	88.3723	0.28107	19.0724	0		1.74086	13.1719	99.574	6.59524	0.0225105	10.2877	0		4.96017	22.0689	0		0		425.958
12	177	1.77	70	22.3435	Normal	Sudden	Atherosclerosis; hepatic steatosis	NO	M	No information				147JB	0		3490.63	0.275477	21.5129	1.96846	17.7188	32.4671	33.5824	1.34977	410.266	2.31077	23.5747	2.08896	1.22262	45.3019	0.741146	8.35492	0		0.408169	20.3058	57.4721	2.39362	0.0093673	170.09	0		13.843	6.3062	0		0		472.515
13	165	1.65	67	24.6097	Normal	Sudden	Teratoma of the right ovary	NO	F	33	0	0		130	0		3128.52	1.85874	25.6063	1.43098	55.5848	6.79721	94.3982	1.10982	651.597	3.81184	62.2966	0.461671	1.21726	39.8983	0.61359	13.6942	0.336524	52.8644	1.7741	15.1362	96.0598	0.0642603	0.0788865	8.60315	0.654297	11.4478	55.7534	2.44553	622.398	11.9237	0		709.325
14	200	2	80	20	Normal	Suicide	Acute gastritis	NO	M	20	0.41		0.5	70	0		2954.55	3.26355	13.282	0.434454	98.8065	1.44552	23.8513	4.12514	310.204	3.23939	17.7912	6.19994	1.83439	122.504	3.51957	13.9316	9.47608	28.4838	1.06468	61.5821	776.681	3.83249	0.0652332	161.753	1.48659	112.297	0		0		0		321.827
15	188	1.88	100	28.2933	Overweight	Sudden	Moderate atherosclerosis of the coronary arteries and aorta; hepatic steatosis	NO	M	45	0			115	0		3082.01	1.80162	23.2072	1.53151	0		43.8244	2.37486	324.409	2.29432	44.5335	0.982176	0.61332	36.1114	0.892753	7.79547	0		0.885495	32.0325	349.129	1.74739	0.0194237	23.7492	0		12.1296	12.4499	250.969	71.1362	0		407.437
16	174	1.74	78	25.763	Overweight	Sudden	Atherosclerosis of the arteries at the base of the brain, coronary arteries, and aorta; cardiomegaly; dilated aortic arch; hepatic steatosis	NO	M	63	1.09			165J	0		2700.12	4.22445	19.141	4.93734	124.446	20.7596	85.9756	3.16147	610.039	5.49737	67.3131	4.49844	1.9068	48.2753	2.43819	4.56813	0		0.60838	49.0318	228.839	5.24359	0		24.4023	6.04355	12.9176	11.8165	0		0		699.18
17	175	1.75	88	28.7347	Overweight	Accident	Duodenal and gastric ulcers; nodule in the left thyroid lobe; cardiomegaly; atherosclerosis of the coronary arteries, aorta, and pulmonary trunk; dilated aortic arch; hepatic steatosis; renal cysts; degenerative changes of the thoracic and lumbar vertebral bodies	NO	M	81				118	0		3146.9	1.16316	29.4999	1.96534	4.8801	230.645	144.387	2.31694	750.309	0.57081	77.6784	1.24799	2.50972	61.5176	0.764887	21.8171	0		0.679301	24.0998	201.923	0.800742	0.0850386	27.2004	0		46.5629	3.2334	271.619	49.0176	0		1132.85
18	168	1.68	86	30.4705	Obese class I	Sudden	Advanced atherosclerosis of the coronary, cerebral, and aortic arteries; left ventricular hypertrophy; degenerative fatty infiltration of the heart; post-infarction scar in the left ventricle with signs of recent myocardial infarction; focal hepatic steatosis	NO	M	71	0	0		138	0		3400.33	5.04614	19.8988	3.42862	0		37.9356	2.95121	443.801	3.85486	28.733	2.4761	0.693017	40.2776	0.535581	6.37087	0.771376	36.6235	0.573867	22.0464	64.9871	4.48342	0		0		1.40917	29.6992	0		0		523.718
19	167	1.67	82	29.4023	Overweight	Sudden	Obesity; atherosclerosis of the arteries at the base of the brain and coronary arteries; cyst of the right thyroid lobe; erosions of the esophageal mucosa; myocardial fibrosis; cardiomegaly; dilated aortic arch; cholelithiasis and cholecystitis	NO	F	77	0		0	102	0		2752.14	3.13386	16.1594	3.23712	0		191.452	1.9406	948.68	4.32202	108.178	4.37356	0.0929502	649.895	0.0687728	734.314	0		2.80142	26.4292	988.257	3.04671	0.122422	79.1687	3.76358	25.9532	285.211	1.70473	3636.15	7.63795	0.054437	1588.4	1453.72
20	168	1.68	49	17.3611	Underweight	Sudden	Aortic atherosclerosis; hepatic steatosis; chronic gastritis	YES	M	56	0.74	1.16		145	0		3243.6	0.524974	27.0939	0.829641	0		74.5422	0.824737	580.704	2.17252	9.38655	5.67487	0.0475926	1438.38	0.107563	88.8279	0		1.22379	61.2996	143.844	2.27512	0		0		19.9262	1.7136	492.092	67.7563	0.14147	154.086	825.772
21	179	1.79	97	30.2737	Obese class I	Sudden	Hepatic steatosis; cerebral edema	NO	M	No information	1.98			131	0		3089.14	4.83619	18.821	3.69896	21.5971	59.7314	35.5821	2.23478	431.759	3.49421	25.6776	3.16236	3.75708	10.2702	0.0104743	774.709	1.08089	53.365	1.15122	21.1213	58.9587	4.90548	0		0		4.66393	6.27659	114.473	145.419	0.08968	253.307	454.099
22	176	1.76	74	23.8895	Normal	Sudden	Atherosclerosis of the arteries at the base of the brain, coronary arteries, and aorta; cardiomegaly; myocardial scar; dilated aortic arch; bilateral pulmonary embolism originating from thrombosis related to a uterine tumor; head trauma in September 2021	NO	F	No information	0.85			160JB	0		2573.27	4.11549	19.5425	1.02979	1318.41	7.43637	86.222	4.7143	594.688	6.16685	36.2644	6.43372	0.875659	164.034	0.228597	400.094	0.142693	1248.55	7.07946	17.2254	194.642	7.21149	0		0		27.5697	12.9997	300.724	111.95	0.689836	215.799	880.849
23	158	1.58	64	25.6369	Overweight	Accident	Atherosclerosis of the coronary arteries and aorta	NO	F	65	0			152Baj	0		3043.32	2.01926	17.6639	1.03397	0		28.1437	1.22966	260.039	0.506512	7.10417	4.92187	0		0.678248	38.908	0		1.33872	99.8749	629.085	1.29209	0		0		22.9497	1.7685	563.144	59.2759	0		289.488
24	175	1.75	70	22.8571	Normal	Suicide	Acute gastritis; suicide attempt two months before death	NO	M	No information	0			143	0		2644.06	3.61462	21.3048	2.27171	135.137	18.1765	48.1252	1.64895	330.825	2.26948	58.6093	0.647892	0		0.050489	309.3	0		2.22504	20.4712	225.486	2.21468	0		0		23.4101	2.49281	509.438	28.0473	0.0377464	237.892	423.949
25	178	1.78	75	23.6713	Normal	Sudden	Atherosclerosis of the coronary arteries and aorta; hepatic steatosis	NO	M	No information	0			155JB	0		394.463	2.18781	3.03625	5.04657	42907.1	0.742908	15.2741	17.1511	105.441	1.01357	10.7322	4.45239	5.88288	125.417	5.7118	11.0808	46.1403	20.7851	181.549	10.1037	587.951	4.77602	0		0		75.0701	9.06811	0		7.14734	116.545	147.82
26	190	1.9	68	18.8366	Normal	Sudden	Left-sided bronchopneumonia; signs of myocardial fibrosis and hemorrhages in the left ventricular muscle; hepatic steatosis; gastric mucosal hemorrhages; recent myocardial necrosis	YES	M	43				129	0		2906.73	3.63978	22.0288	1.47181	75.4421	29.6789	91.7809	0.541833	651.842	3.44274	64.9472	1.83964	1.40722	55.6183	0		2.29502	9.67023	2.47944	3.23699	165.092	1.85665	0		0		18.5654	4.18714	610.048	21.9062	0		687.051
27	186	1.86	98	28.327	Overweight	Sudden	Cardiomegaly and dilated aortic arch	NO	M	No information				149Wojtek	0		2892.45	3.32661	32.1518	1.71891	0		166.33	2.50617	760.929	0.332839	68.3613	1.07434	7.61749	25.35	0.0399984	788.496	0.0529667	1610.53	6.65012	7.37742	243.31	0.848235	0.00728976	194.957	0		43.4524	1.88601	976.588	21.6631	0.107414	495.8	1117.91
28	166	1.66	57	20.6852	Normal	Accident	Atherosclerosis of the cerebral, coronary, and aortic arteries; degenerative fatty infiltration of the heart; hepatic steatosis	NO	F	No information	2.43			133	0		2486.67	1.37671	13.4853	0.297794	0		48.0195	3.12874	466.461	4.88156	45.9011	2.39137	1.48932	36.4559	0.0310935	426.201	0		2.48224	7.43399	182.995	2.24156	0		0		20.4004	3.2848	495.824	16.8514	0		725.214
29	192	1.92	85	23.0577	Normal	Suicide	Myocardial hypertrophy; hepatic steatosis; acute gastritis	NO	M	41			0	124	0		2570.67	2.60543	23.3343	1.30647	0		163.685	1.83693	735.305	0.93344	47.207	0.292359	0.640835	155.215	0.127044	61.0323	1.85485	14.5124	5.47122	6.94874	391.045	0.788912	0.0306103	17.5743	0		43.0487	1.33344	2634.45	4.36235	0.347663	115.875	966.374
30	178	1.78	82	25.8806	Overweight	Suicide	Atherosclerosis of the arteries at the base of the brain, aorta, and coronary arteries; myocardial scarring; dilated aortic arch; acute gastritis	NO	M	68	0	0		126	0		3054.04	1.11579	22.0139	1.07207	0		92.088	0.572761	588.912	2.77778	69.1572	0.3692	0		0		0.754756	24.0662	1.90658	7.30936	106.641	1.77655	0		0		29.729	1.35904	612.272	14.6419	0		949.371
31	178	1.78	97	30.6148	Obese class I	Sudden	Obesity; atherosclerosis of the coronary arteries and aorta; cardiomegaly; dilated aortic arch; degenerative changes of the spine	YES	M	73	1.4			136	0		2811.22	3.41032	28.4611	2.56777	10.7053	27.7846	179.558	2.55367	784.74	1.14235	65.5938	0.980023	5.19031	56.3936	0		0		2.34972	20.3954	453.787	0.874235	0		0		85.6633	1.53303	1162.76	42.256	0		1356.69
32	168	1.68	63	22.3214	Normal	Sudden	Acute erosive gastritis	NO	F	38	0			94	0		2135.58	2.85254	27.6714	2.03357	3468.52	6.40666	185.68	4.28246	798.165	1.24802	82.4055	2.34741	224.888	2.03328	0		13.1193	15.2081	20.663	5.04397	371.744	4.36473	0.159553	186.394	1.48486	86.1347	69.1786	6.94555	855.361	92.657	2.25606	42.4777	1426.87
33	176	1.76	111	35.8342	Obese class II	Accident	Atherosclerosis of the coronary arteries and aorta; hepatic steatosis	NO	M	No information	3.23			167J	0		2819.33	1.42236	28.605	1.31819	66.6291	3.50843	105.188	1.47154	775.683	2.51739	52.3649	1.75514	0		0		0		1.50237	4.57527	89.9397	4.00615	0		0		23.3102	3.28415	558.475	31.2016	0		1194.38
34	168	1.68	63	22.3214	Normal	Sudden	Generalized advanced atherosclerosis; diffuse post-infarction scar of the right ventricle; inflammatory changes in the lungs; pericardial tamponade	NO	M	71			0	113	0		2770.61	5.87062	23.8175	4.96195	105.024	35.9864	102.545	3.71059	651.576	3.24554	69.5677	5.6533	13.6119	16.1246	0		15.3506	9.91438	3.11487	31.8283	124.425	6.45422	0		10.2314	12.5337	41.1866	7.36991	714.658	31.2106	0.428583	128.35	1482.56
35	169	1.69	87	30.4611	Obese class I	Accident	Atherosclerosis of the coronary, cerebral, and aortic arteries; slight dilation of the aortic arch; small foci of myocardial fibrosis	NO	F	75				119	0		2988.78	3.26705	26.9617	1.09975	0		133.361	0.533972	559.523	1.5952	64.8967	0.695105	2.1029	32.3033	0		1.85487	4.8956	2.35841	14.869	287.876	1.37418	0.0402069	51.1251	0.149287	119.934	50.3944	1.01433	786.36	15.2311	0		762.225
36	166	1.66	67	24.3141	Normal	Sudden	Hepatic steatosis; erosions of the gastric mucosa; peritonitis	NO	F	41	1.74			168J	0		2644.32	5.83393	31.0083	6.05285	0		180.062	8.38225	965.949	7.88971	76.2953	8.52486	50.3608	12.4071	0		0		0		162.392	18.426	0		2.60505	113.92	47.4214	11.5683	929.326	29.1884	0		1361.88
37	176	1.76	72	23.2438	Normal	Sudden	Atherosclerosis of the coronary arteries; dilated aortic arch; pleural adhesions; pancreatic fibrosis; hepatic steatosis	NO	M	71	1.94	2.57		154Baj	0		2884.88	3.32001	11.5269	2.37761	68.1737	32.4291	43.0416	2.50826	381.668	1.47129	47.3078	0.981114	4.67793	12.0391	0		0.93135	28.5667	2.92293	6.52886	245.546	2.48078	0		0		35.885	2.29474	459.808	18.102	0		256.955
38	164	1.64	37	13.7567	Underweight	Sudden	Cachexia; dilated aorta; aortic atherosclerosis; cholelithiasis; thyroid enlargement	NO	F	83	0		0	84	0		4240.61	4.48491	35.3953	4.31053	8.76265	303.562	134.171	3.92462	640.124	5.87039	88.6735	4.09252	0.981797	79.3527	0		0		2.93503	4.65545	267.935	5.70535	0.0636222	18.2189	0		118.324	4.89116	1548.25	4.88703	0.0273087	601.553	687.226
39	175	1.75	74	24.1633	Normal	Suicide	Atherosclerosis of the coronary arteries and aorta; hepatic steatosis	NO	M	37	3.2			169J	0		2457.74	4.33384	21.3102	0.832968	0		99.6307	1.24246	677.502	0.28355	38.2084	2.12466	0.372406	87.2994	0		0		4.5849	22.2776	399.247	0.465215	0		0		19.2744	1.45028	243.657	33.2416	0		1051.4
40	158	1.58	52	20.83	Normal	Sudden	Pneumonia; atherosclerosis of the coronary arteries and aorta	NO	F	No information	0			158JB	0		4015.22	3.9531	32.0707	3.98345	0		101.981	3.81203	669.458	3.74654	71.3353	2.39869	0		0		0		0		7.09315	75.7804	0.0278204	51.356	0		46.4542	2.56899	277.1	70.3611	0		566.992
41	172	1.72	73	24.6755	Normal	Sudden	Acute kidney injury; heart failure NYHA class II/III; ischemic heart disease CCS class II/III; abdominal aortic aneurysm; arterial hypertension; COPD; microcytic anemia; benign prostatic hyperplasia; tumor in the region of the right cavernous sinus consistent with meningioma	NO	M	73				111	0		2715.46	0.80171	17.9748	2.57792	0		60.1656	1.37835	388.442	1.27261	59.7332	3.45382	0		0		12.2702	7.70055	0		231.167	1.21049	0.0767128	175.404	0.704317	46.4954	40.5814	3.99916	1031.28	31.3009	0		540.891
42	178	1.78	65	20.5151	Normal	Suicide	Advanced atherosclerosis; myocardial fibrosis; hepatic steatosis; acute gastritis	YES	M	56	2.9	3.57		82	0.00393326	451.13	2696.29	2.52733	15.7437	1.76774	0		25.0802	8.16632	309.75	3.82187	44.5904	5.5715	0		0		0		0		44.7933	24.8892	0.000214661	10802.8	0		10.9187	12.5128	417.015	59.7949	0		349.307
43	No information	No information	No information	No information	No information	Accident	Liver cirrhosis; atherosclerosis of the aorta and coronary arteries	NO	M	56				74	0.0257936	199.055	2422.78	0.37839	14.7365	0.595969	0		103.578	2.7088	781.227	0.781061	22.3861	3.32678	10.4014	10.4285	8.08456	19.5238	0		18.6103	14.727	1712.28	2.87148	1.04303	11.6686	6.45541	46.958	91.4978	0.979372	1434.48	31.2983	0		787.473
44	185	1.85	90	26.2966	Overweight	Suicide	Atherosclerosis of the coronary arteries and aorta; chronic gastritis	NO	M	49	0		0	98	0		2702.99	1.88303	21.5029	0.686353	1680.39	2.47584	84.8329	2.2006	536.402	6.3883	59.9007	1.40076	0		0.0901469	355.157	0		8.42476	12.1158	400.026	0.70375	0.102897	11.3972	0.446786	44.2565	54.0698	1.34516	1319.02	17.6306	0.278803	173.69	997.121
45	177	1.77	67	21.3859	Normal	Sudden	Atherosclerosis of the coronary arteries; hepatic steatosis; acute gastritis	NO	M	55	11.2	4.24		72	0		2935.09	1.34497	22.8377	2.39828	0		58.7889	1.971	558.071	2.24122	31.9271	2.5504	0		0.0879183	846.636	5.83993	10.8797	15.2414	9.72453	123.361	0.828587	0.0184284	175.374	0		12.7885	0.151563	173.537	153.446	0.0491031	959.86	829.481
46	166	1.66	44	15.9675	Underweight	Sudden	No information	YES	F	20				135	0.0834881	56.2385	2611.49	3.38236	24.7697	1.43198	0		186.755	0.938759	798.794	1.45378	63.764	1.77647	11.1937	34.9249	0.709866	19.3666	46.067	3.56548	0		911.857	3.83965	0.620819	28.1699	7.19727	22.3877	92.2725	1.32678	2278.17	11.4314	0		937.61
47	166	1.66	100	36.2897	Obese class II	Sudden	Obesity; atherosclerosis of the arteries at the base of the brain and coronary arteries; bilateral pneumonia in the hepatization stage with abscess of the right lung; cardiomegaly; dilated aortic arch	NO	F	65	0			161JB	0		2704.08	7.98777	17.0544	5.17022	0		94.0235	4.72407	613.593	6.34837	65.8114	7.52005	16.6115	5.78465	0		0		10.4896	13.9753	300.424	12.0811	0.0910427	7.91214	0		68.4187	9.68892	1315.32	19.881	0		1290.58
48	190	1.9	115	31.856	Obese class I	Accident	Obesity; acute gastritis	NO	M	40	0			99	0		2880.19	2.50118	20.934	0.363437	0		62.6536	1.58236	566.156	2.37579	47.8893	1.06265	0		0		0		7.83519	4.86563	95.6154	2.47941	0.0211731	109.989	0.227343	95.5331	21.5777	3.70883	734.843	18.7943	0		974.836
49	173	1.73	69	23.0546	Normal	Suicide	Hepatic steatosis; acute gastritis	NO	M	No information	0	0		127	0		2622.64	1.80039	18.8614	1.90969	0		130.141	1.57008	741.426	3.41578	56.8291	1.26794	22.6099	6.27852	0		0		6.07946	5.07861	82.278	1.96999	0.0359296	77.1799	0		29.5089	4.11482	0		0		857.909
50	170	1.7	82	28.3737	Overweight	Suicide	Post-infarction scars; fatty infiltration of the right ventricle; pleural adhesions; renal cyst; cholelithiasis; acute and chronic gastritis	NO	M	77				110	0		3053.32	3.40229	19.6031	2.33122	0		33.4356	4.05663	347.121	0.920638	57.84	1.41975	0.765862	51.5981	0		0		0		29.2014	3.47512	0.00328563	307.397	0		26.9815	1.18321	70.4346	53.1377	0		319.761
51	168	1.68	73	25.8645	Overweight	Suicide	Atherosclerosis of the coronary arteries and aorta; hepatic steatosis	NO	M	No information	0			142	0		3043.83	2.18604	17.8332	3.02544	0		27.4541	1.97317	388.308	3.06993	60.3652	1.03586	10.5578	22.6739	0		0		0.631928	41.8227	37.6895	4.93748	0.0111307	223.246	0		10.0912	3.54765	36.6766	167.255	0		430.747
52	178	1.78	105	33.1398	Obese class I	Accident	Atherosclerosis of the coronary arteries and aorta	NO	M	70	0			101	0		2693.91	2.65847	21.2926	0.264991	0		79.1486	0.849602	610.879	1.20376	44.5355	1.05259	0		0		0		0		70.015	7.57819	0.0098177	69.4965	0		24.9556	2.3512	52.9179	170.032	0		934.782
53	173	1.73	78	26.0617	Overweight	Sudden	Esophageal maceration; atherosclerosis of the coronary arteries; dilated aortic arch; hepatic steatosis; cyst of the left kidney	NO	M	54	0		0	71	0		2609.67	3.54777	12.7497	1.79369	0		56.1669	1.32401	549.608	1.42598	52.4471	0.713763	6.06149	35.171	0		0		0		176.001	1.91107	0.073605	40.1953	0		28.6341	1.83848	259.796	51.0914	0		803.904
54	184	1.84	70	20.6758	Normal	Suicide	Atherosclerosis of the coronary arteries and aorta; dilated aortic arch; renal cysts; degenerative changes of the spine	NO	M	73	0	0		144	0		2818.4	3.11734	14.0739	1.23654	509.024	12.5144	41.8169	2.23914	485.641	0.711096	30.8433	1.79275	6.92957	5.29836	0		0.337542	152.859	11.2944	3.78574	59.3609	5.73816	0.0224443	64.8059	0		11.8792	2.0264	76.2937	164.158	0.198234	373.518	513.727
55	165	1.65	74	27.1809	Overweight	Sudden	Atherosclerosis of the arteries at the base of the brain, coronary arteries, and aorta; dilated aortic arch; post-stroke lesion in the left cerebral hemisphere; renal cysts	NO	M	86	0	0		137	0		2683	2.20508	23.2846	2.7791	0		126.48	2.10153	639.95	2.54187	68.686	2.66143	0.0467338	561.163	0		0		3.82955	18.8321	562.727	2.81711	0.0458954	33.6854	4.76188	4.95745	62.4335	3.45424	1449.66	9.92742	0		955.026
56	170	1.7	88	30.4498	Obese class I	Sudden	Atherosclerosis of the coronary, cerebral, and aortic arteries; liver cirrhosis; radiological findings suggestive of changes typically seen in patients with SARS-CoV-2 infection	NO	M	49	0	0		139	0		3037.29	0.60545	22.5459	0.765715	0		64.1375	2.51764	542.709	0.917321	61.8951	0.645704	1.7158	25.6027	0		0		1.28713	8.45488	42.9903	3.85481	0.0374304	101.339	0		18.9549	1.62262	314.803	23.3422	0.000416972	39824.2	851.362
57	173	1.73	80	26.7299	Overweight	Accident	No information	No information	M	23	0			88	0		3250.51	1.0222	19.2404	0.484315	464.283	5.1713	49.846	2.27426	469.153	3.81221	56.0305	1.95398	17.6718	11.6106	0.325566	17.1569	0		45.2712	1.15396	442.387	0.76335	0.236745	11.5808	0		22.8607	2.54758	1179.63	16.2132	0.410292	119.788	620.725
[truncated: 69 more columns]
